# Supplementary material for: Microbial life in preferential flow paths in subsurface clayey till revealed by metataxonomy and metagenomics
Source: BMC Microbiol. 2024 Aug 9;24:296. doi: 10.1186/s12866-024-03432-z (PMC11312239; doi:10.1186/s12866-024-03432-z)
Supplement: Supplementary file 2 — Supplementary Material 2 [file 12866_2024_3432_MOESM2_ESM.xlsx]

## Sheet: Ark1
Table S3. List of redox-active genes.						Acidobacteriota	Acidobacteriota	Nitrospirota	Proteobacteria	Proteobacteria	Actinobacteriota	Nitrospirota	Actinobacteriota	Gemmatimonadota	Thermoproteota	Proteobacteria	Actinobacteriota	Verrucomicrobiota	Actinobacteriota	Actinobacteriota	Chloroflexota	Acidobacteriota	Verrucomicrobiota	Chloroflexota	Myxococcota	Proteobacteria	Acidobacteriota	Methylomirabilota	Chloroflexota	Actinobacteriota	Chloroflexota	Proteobacteria	Actinobacteriota	Nitrospirota	Gemmatimonadota	Actinobacteriota
						Fractures_MAG_00001	Fractures_MAG_00002	Fractures_MAG_00003	Fractures_MAG_00004	Fractures_MAG_00005	Fractures_MAG_00006	Fractures_MAG_00007	Fractures_MAG_00008	Fractures_MAG_00009	Fractures_MAG_00010	Fractures_MAG_00011	Fractures_MAG_00012	Fractures_MAG_00013	Fractures_MAG_00014	Fractures_MAG_00015	Fractures_MAG_00016	Fractures_MAG_00017	Fractures_MAG_00018	Fractures_MAG_00019	Fractures_MAG_00021	Fractures_MAG_00022	Fractures_MAG_00023	Fractures_MAG_00026	Fractures_MAG_00030	Fractures_MAG_00032	Fractures_MAG_00038	Fractures_MAG_00046	Matrix_MAG_00002	Matrix_MAG_00006	Matrix_MAG_00007	Matrix_MAG_00010
Sulfur
Function			Genes	KO
Sulfate reduction			aprA	K00394
sulfite reduction			dsrA	K11180
			dsrB	K11181
sulfide:quinone oxidoreductase			sqr	K17218
suflide dehydrogenase			fccA	K17230
			fccB	K17229
thisulfate oxidation			soxA	K17222
			soxB	K17224
			soxC	K17225
			soxD	K22622
			soxX	K17223
			soxY	K17226
			soxZ	K17227
thiosulfate dehydrogenase			tsdA	K19713
thisulfate dehydrogenase [quinone]			doxA	K16936
			doxD	K16937
			sat	K00958
Nitrogen
Function			Genes	KO
Ammonia monooxygenase			amoA	K10944
			amoB	K10945
			amoC	K10946
Nitrous-oxide reductase			nosZ	K00376
nitric oxide reductase			norB	K04561
			norC	K02305
Nitrite reductase			nirK	K00368
			nirS	K15864
Nitrate reduction			narG	K00370
			narH	K00371
			narI	K00374
			napA	K02567
			napB	K02568
hydroxylamine dehydrogenase			hao	K10535
			nrfA	K03385
			nrfH	K15876
			nirB	K00362
			nirD	K00363
Nitrogen fixation			nifH	K02588
			ureC	K01428
Hydrazine synthetase			hzsC	K20932
			hzsB	K20933
			hzsA	K20934
Oxygen
Function			Genes	KO
Cytochrome C oxidase			coxA	K02274
Cytochomre aa3			coxC	K02276
cytochrome o			cyoB	K02298
cytochrome cbb3 subunit II			ccoN_II	K15862
cytochrome cbb3 subunit I			ccoN	K00404
Cytochrome bd			cydA	K00425
			cydB	K00426
Hydrogen
Function			Genes	KO
NAD(P) reduction			hndD	K18332
[FeFe]-hydrogenase group A3			hndA	K18330
			hndB	K17992
			hndC	K18331
Hydrogen:quinone oxidoreductase			hydB	K05922
			hydA	K05927
NiFe hydrogenase			hydB2	K00437
			hydA2	K18008
			hydA3	K00533
NAD reduction			hoxH	K00436
NAD-reducing hydrogenase			hoxF	K18005
			hoxU	K18006
			hoxY	K18007
NiFe hydrogenase Hyd-1			hyaA	K06282
			hyaB	K06281
			hyaC	K03620
Coenzyme F420 reduction			frhA	K00440
Heterodisulfide reduction			mvhA	K14126
[NiFe]-hydrogenase group 3c
C1 metabolism
Function			Genes	KO
methanol dehydrogenase			mxaF	K14026
alcohol oxidase			MOX	K17066
methanol dehydrogenase			mdh1	K14028
methyl-coenzyme M reductase			mcrA	K00399
formate dehydrogenase (NADP+)			fdhA	K05299
formate dehydrogenase (NAD+)			fdoG/fdhF	K00123
anaerobic CO dehydrogenase			cooS/acsA	K00198
acetyl-CoA synthase			acsB	K14138
anaerobic CO dehydrogenase			cdhA	K00192
acetyl-CoA decarbonylase/synthase			cdhC	K00193
ribulose-1,5-biphosphate carboxylase			rbcL/cbbL	K01601
ATP-citrate lyase			aclA	K15230
Aerobic CO dehydrogenase			coxL	K03520
Cobalamin-dependent genes
16S rRNA (cytosine(967)-C(5))-methyltransferase			rmsB	K03500
methylmalonyl-CoA mutase			mutA	K01848
Methionine metabolism			metH	K00548
Iron redox genes (determined by FeGenie)
Iron Oxidation			Cyc2 (III)			2										1
Iron Oxidation			Cyc2 (II)									1
Iron Reduction			MtrC																						1
Iron Reduction			DFE									3
Iron Reduction			OmcS									2
Iron Reduction			OmcF									1
