# Supplementary material for: Microbial life in preferential flow paths in subsurface clayey till revealed by metataxonomy and metagenomics
Source: BMC Microbiol. 2024 Aug 9;24:296. doi: 10.1186/s12866-024-03432-z (PMC11312239; doi:10.1186/s12866-024-03432-z)
Supplement: Supplementary file 3 — Supplementary Material 3 [file 12866_2024_3432_MOESM3_ESM.xlsx]

## Sheet: Ark1
Sample_Name	BioSample_accession_number	Sample_Title	Depth	Sampling date	pH(CaCl2)	ug/l NH4-N	ug/l NH4	mg/kg NH4	NO2 ug/l	NO2 mg/kg	NO3 ug/l	NO3 mg/kg	% Fe2	%Fetot	TOC (wt %)	TC (wt %)	TS (wt %)
p1	SAMN14860648	Biopore_biological_replicate_1	50-100 cm	2017-08-01	NA	NA	NA	NA	NA	NA	NA	NA	NA	NA	0.234	0.3149	0.01162	p1, p3, p5 and p7 pooled for TOC,TC and TS measurements due to limited material
p2	SAMN14860649	Clay_biological_replicate_1	50-100 cm	2017-08-01	7.68	0	0	0	0	0	0	0	0.3856	2.7029	NA	NA	NA
p3	SAMN14860650	Biopore_biological_replicate_2	50-100 cm	2017-08-01	NA	NA	NA	NA	NA	NA	NA	NA	NA	NA	0.234	0.3149	0.01162
p4	SAMN14860651	Clay_biological_replicate_2	50-100 cm	2017-08-01	6.923	0	0	0	0	0	0	0	0.218348	4.76425	NA	NA	NA
p5	SAMN14860652	Biopore_biological_replicate_3	50-100 cm	2017-08-01	NA	NA	NA	NA	NA	NA	NA	NA	NA	NA	0.234	0.3149	0.01162
p6	SAMN14860653	Clay_biological_replicate_3	50-100 cm	2017-08-01	6.81	23.476	30.284	0.149566	<10	<0,049	NA	NA	0.246357	2.81526	0.1546	0.231	0.01181
p7	SAMN14860654	Biopore_biological_replicate_4	50-100 cm	2017-08-01	NA	NA	NA	NA	NA	NA	NA	NA	NA	NA	0.234	0.3149	0.01162
p8	SAMN14860655	Clay_biological_replicate_4	50-100 cm	2017-08-01	6.833	7.057	9.10353	0.0454087	<10	<0,049	NA	NA	0.285506	4.43588	0.1287	0.1925	0.01806
p9	SAMN14860656	Biopore_biological_replicate_5	50-100 cm	2017-08-01	NA	NA	NA	NA	NA	NA	NA	NA	NA	NA	0.2939	0.4049	0.005723	p9, p11, p13 and p15 pooled for TOC,TC and TS measurements due to limited material
p10	SAMN14860657	Clay_biological_replicate_5	50-100 cm	2017-08-01	6.732	<5	<6,5	<0,024	<10	<0,049	<50	<0,250	0.278078	2.19942	0.1326	0.2024	0.01588
p11	SAMN14860658	Biopore_biological_replicate_6	50-100 cm	2017-08-01	NA	NA	NA	NA	NA	NA	NA	NA	NA	NA	0.2939	0.4049	0.005723
p12	SAMN14860659	Clay_biological_replicate_6	50-100 cm	2017-08-01	6.73	0	0	0	0	0	0	0	0.264289	3.1751	0.09946	0.1657	0.01269
p13	SAMN14860660	Biopore_biological_replicate_7	50-100 cm	2017-08-01	NA	NA	NA	NA	NA	NA	NA	NA	NA	NA	0.2939	0.4049	0.005723
p14	SAMN14860661	Clay_biological_replicate_7	50-100 cm	2017-08-01	6.788	<5	<6,5	<0,024	<10	<0,049	168	<0,250	0.255244	3.52906	0.1718	0.2602	0.01036
p15	SAMN14860662	Biopore_biological_replicate_8	50-100 cm	2017-08-01	NA	NA	NA	NA	NA	NA	NA	NA	NA	NA	0.2939	0.4049	0.005723
p16	SAMN14860663	Clay_biological_replicate_8	50-100 cm	2017-08-01	6.828	<5	<6,5	<0,024	<10	<0,049	<50	<0,250	0.278119	3.51529	0.1528	0.236	0.009851
p17	SAMN14860664	Plough_layer_Biological_replicate_1	0-30 cm	2017-08-02	6.607	27.2875	35.2009	0.175233	23.3	0.11599	592	2.94703	0.345987	1.84343	1.063	1.331	0.02119
p18	SAMN14860665	Plough_layer_Biological_replicate_2	0-30 cm	2017-08-02	6.314	44.386	57.2579	0.286004	34	0.16983	735	3.67133	0.445587	1.96593	1.204	1.396	0.01908
p19	SAMN14860666	Plough_layer_Biological_replicate_3	0-30 cm	2017-08-02	6.663	26.725	34.4753	0.171348	62.6	0.311133	681	3.38469	0.341896	1.76215	1.104	1.442	0.03044
p20	SAMN14860667	Plough_layer_Biological_replicate_4	0-30 cm	2017-08-02	6.725	42.918	55.3642	0.275773	57.1	0.284419	587	2.92389	0.339742	1.84851	1.039	1.41	0.03129
p25	SAMN14860668	Plough_layer_Biological_replicate_5	0-30 cm	2017-08-02	6.822	37.8515	48.8284	0.242783	43.6	0.216786	346	1.72037	0.327383	2.1478	0.8697	1.141	0.02449
p26	SAMN14860669	Plough_layer_Biological_replicate_6	0-30 cm	2017-08-02	6.57	37.6285	48.5408	0.242074	<10	<0,049	571	2.8476	0.361766	2.00052	1.127	1.46	0.02524
p27	SAMN14860670	Plough_layer_Biological_replicate_7	0-30 cm	2017-08-02	6.254	36.98	47.7042	0.237098	<10	<0,049	616	3.06163	0.370683	2.14191	1.074	1.34	0.02444
p28	SAMN14860671	Plough_layer_Biological_replicate_8	0-30 cm	2017-08-02	6.535	120.447	155.377	0.774096	33	0.164408	415	2.06756	0.333493	1.77844	1.192	1.617	0.02718
p29	SAMN14860672	Plough_layer_Biological_replicate_9	0-30 cm	2017-08-02	6.82	44.355	57.2179	0.285975	67.6	0.337865	820	4.09836	0.342016	1.9636	1.007	1.305	0.03389
p30	SAMN14860673	Plough_layer_Biological_replicate_10	0-30 cm	2017-08-02	6.704	66.386	85.6379	0.425213	55.8	0.277061	975	4.84111	0.387398	2.28763	1.05	1.318	0.02488
p31	SAMN14860674	Plough_layer_Biological_replicate_11	0-30 cm	2017-08-02	6.929	131.309	169.389	0.842897	21.6	0.107484	197	0.980295	0.444304	1.81997	1.24	1.634	0.02762
p32	SAMN14860675	Plough_layer_Biological_replicate_12	0-30 cm	2017-08-02	6.675	27.753	35.8014	0.178116	<10	<0,049	206	1.02488	0.343852	1.93947	1.003	1.29	0.01834
p33	SAMN14860676	Biopore_biological_replicate_9	50-100 cm	2017-08-02	NA	NA	NA	NA	NA	NA	NA	NA	NA	NA	NA	NA	NA
p34	SAMN14860677	Clay_biological_replicate_9	50-100 cm	2017-08-02	6.77	0	0	0	0	0	0	0	0.380871	2.91314	0.1173	0.1946	0.006703
p35	SAMN14860678	Biopore_biological_replicate_10	50-100 cm	2017-08-02	NA	NA	NA	NA	NA	NA	NA	NA	NA	NA	0.3717	0.5919	0.004354	p35, p37 and p39 pooled for TOC,TC and TS measurements due to limited material
p36	SAMN14860679	Clay_biological_replicate_10	50-100 cm	2017-08-02	6.896	0	0	0	0	0	0	0	0.329234	3.62131	0.1684	0.2652	0.005238
p37	SAMN14860680	Biopore_biological_replicate_11	50-100 cm	2017-08-02	NA	NA	NA	NA	NA	NA	NA	NA	NA	NA	0.3717	0.5919	0.004354
p38	SAMN14860681	Clay_biological_replicate_11	50-100 cm	2017-08-02	6.965	0	0	0	0	0	0	0	0.377379	3.6917	0.2798	0.4034	0.01355
p39	SAMN14860682	Biopore_biological_replicate_12	50-100 cm	2017-08-02	NA	NA	NA	NA	NA	NA	NA	NA	NA	NA	0.3717	0.5919	0.004354
p40	SAMN14860683	Clay_biological_replicate_12	50-100 cm	2017-08-02	6.988	<5	<6,5	<0,024	12	<0,049	<50	<0,250	1.14993	4.69084	0.234	0.343	0.01773
p41	SAMN14860684	Grey_fracture_biological_replicate_1	100-200 cm	2017-08-04	NA	NA	NA	NA	NA	NA	NA	NA	NA	NA	0.1024	3.118	0.008245
p42	SAMN14860685	Red_clay_biological_replicate_1	100-200 cm	2017-08-04	NA	NA	NA	NA	NA	NA	NA	NA	NA	NA	NA	NA	NA
p43	SAMN14860686	Grey_fracture_biological_replicate_2	100-200 cm	2017-08-04	NA	NA	NA	NA	NA	NA	NA	NA	NA	NA	0.1084	3.229	0.01935
p44	SAMN14860687	Red_clay_biological_replicate_2	100-200 cm	2017-08-04	7.68	5.5	7.095	0.0351586	<10	<0,049	177	0.877106	0.366509	2.61618	0.08409	2.146	0.01178
p45	SAMN14860688	Grey_fracture_biological_replicate_3	100-200 cm	2017-08-04	NA	NA	NA	NA	NA	NA	NA	NA	NA	NA	0.1186	3.233	0.01012
p46	SAMN14860689	Red_clay_biological_replicate_3	100-200 cm	2017-08-04	7.616	0	0	0	0	0	0	0	0.487893	2.64144	0.09881	2.187	0.007831
p47	SAMN14860690	Grey_fracture_biological_replicate_4	100-200 cm	2017-08-04	NA	NA	NA	NA	NA	NA	NA	NA	NA	NA	0.1156	3.152	0.00471
p48	SAMN14860691	Red_clay_biological_replicate_4	100-200 cm	2017-08-04	7.617	0	0	0	0	0	0	0	0.472836	3.38043	0.08375	2.283	0.01546
p49	SAMN14860692	Grey_fracture_biological_replicate_5	100-200 cm	2017-08-04	NA	NA	NA	NA	NA	NA	NA	NA	NA	NA	0.1463	1.372	0.01584
p50	SAMN14860693	Red_clay_biological_replicate_5	100-200 cm	2017-08-04	7.692	0	0	0	0	0	0	0	0.418996	3.03959	NA	NA	NA
p51	SAMN14860694	Grey_fracture_biological_replicate_6	100-200 cm	2017-08-04	NA	NA	NA	NA	NA	NA	NA	NA	NA	NA	0.1656	1.51	0.00062
p52	SAMN14860695	Red_clay_biological_replicate_6	100-200 cm	2017-08-04	NA	NA	NA	NA	NA	NA	NA	NA	NA	NA	NA	NA	NA
p53	SAMN14860696	Grey_fracture_biological_replicate_7	100-200 cm	2017-08-04	NA	NA	NA	NA	NA	NA	NA	NA	NA	NA	0.1022	0.1235	0
p54	SAMN14860697	Red_clay_biological_replicate_7	100-200 cm	2017-08-04	6.811	0	0	0	0	0	0	0	0.368827	2.95854	0.08042	0.1016	0.008653
p55	SAMN14860698	Grey_fracture_biological_replicate_8	100-200 cm	2017-08-04	NA	NA	NA	NA	NA	NA	NA	NA	NA	NA	0.1135	0.311	0
p56	SAMN14860699	Red_clay_biological_replicate_8	100-200 cm	2017-08-04	7.569	6.552	8.45208	0.0416934	<10	<0,049	66	0.325572	0.328164	2.28693	0.08337	0.5401	0.01246
p57	SAMN14860700	Grey_fracture_biological_replicate_9	100-200 cm	2017-08-07	NA	NA	NA	NA	NA	NA	NA	NA	NA	NA	0.1176	0.1178	0
p58	SAMN14860701	Red_clay_biological_replicate_9	100-200 cm	2017-08-07	7.173	0	0	0	0	0	0	0	0.36648	3.29931	0.103	0.1427	0.01157
p59	SAMN14860702	Grey_fracture_biological_replicate_10	100-200 cm	2017-08-07	NA	NA	NA	NA	NA	NA	NA	NA	NA	NA	0.1777	0.2166	0
p60	SAMN14860703	Red_clay_biological_replicate_10	100-200 cm	2017-08-07	7.635	<5	<6,5	<0,024	<10	<0,049	<50	<0,250	0.342323	2.71195	0.07614	1.019	0.00818
p61	SAMN14860704	Grey_fracture_biological_replicate_11	100-200 cm	2017-08-07	NA	NA	NA	NA	NA	NA	NA	NA	NA	NA	0.1088	1.142	0
p62	SAMN14860705	Red_clay_biological_replicate_11	100-200 cm	2017-08-07	7.649	<5	<6,5	<0,024	<10	<0,049	50	0.249401	0.396395	2.50134	0.09431	1.96	0.006196
p63	SAMN14860706	Grey_fracture_biological_replicate_12	100-200 cm	2017-08-07	NA	NA	NA	NA	NA	NA	NA	NA	NA	NA	0.1176	2.023	0.006458
p64	SAMN14860707	Red_clay_biological_replicate_12	100-200 cm	2017-08-07	7.605	5.195	6.70155	0.0334743	<10	<0,049	<50	<0,250	0.452311	3.02205	0.09365	2.069	0.01105
p77	SAMN14860708	Red_fracture_biological_replicate_1	300-400 cm	2017-08-10	NA	NA	NA	NA	NA	NA	NA	NA	NA	NA	0.1017	2.302	0	p77, p79, p81 and p83 pooled for TOC,TC and TS measurements due to limited material
p78	SAMN14860709	Grey_clay_biological_replicate_1	300-400 cm	2017-08-10	7.811	0	0	0	0	0	0	0	0.454677	2.33493	0.05964	2.328	0.008529
p79	SAMN14860710	Red_fracture_biological_replicate_2	300-400 cm	2017-08-10	NA	NA	NA	NA	NA	NA	NA	NA	NA	NA	0.1017	2.302	0
p80	SAMN14860711	Grey_clay_biological_replicate_2	300-400 cm	2017-08-10	7.897	16.958	21.8758	0.108489	<10	<0,049	194	0.962111	0.297591	1.80851	0.07024	3.569	0.007531
p81	SAMN14860712	Red_fracture_biological_replicate_3	300-400 cm	2017-08-10	NA	NA	NA	NA	NA	NA	NA	NA	NA	NA	0.1017	2.302	0
p82	SAMN14860713	Grey_clay_biological_replicate_3	300-400 cm	2017-08-10	7.77	18.165	23.4328	0.11635	<10	<0,049	142	0.705065	0.529532	2.52668	0.08046	2.236	0.02227
p83	SAMN14860714	Red_fracture_biological_replicate_4	300-400 cm	2017-08-10	NA	NA	NA	NA	NA	NA	NA	NA	NA	NA	0.1017	2.302	0
p84	SAMN14860715	Grey_clay_biological_replicate_4	300-400 cm	2017-08-10	7.804	0	0	0	0	0	0	0	0.385846	2.53733	0.08532	2.377	0.01775
p85	SAMN14860716	Red_fracture_biological_replicate_5	300-400 cm	2017-08-10	NA	NA	NA	NA	NA	NA	NA	NA	NA	NA	0.07885	3.054	0	p85, p87, p89 and p91 pooled for TOC,TC and TS measurements due to limited material
p86	SAMN14860717	Grey_clay_biological_replicate_5	300-400 cm	2017-08-10	7.839	25.343	32.6925	0.161908	<10	<0,049	227	1.12421	0.4387	1.44648	0.09125	3.212	0.01929
p87	SAMN14860718	Red_fracture_biological_replicate_6	300-400 cm	2017-08-10	NA	NA	NA	NA	NA	NA	NA	NA	NA	NA	0.07885	3.054	0
p88	SAMN14860719	Grey_clay_biological_replicate_6	300-400 cm	2017-08-10	7.841	0	0	0	0	0	0	0	0.294381	1.38743	0.06025	4.793	0.0131
p89	SAMN14860720	Red_fracture_biological_replicate_7	300-400 cm	2017-08-10	NA	NA	NA	NA	NA	NA	NA	NA	NA	NA	0.07885	3.054	0
p90	SAMN14860721	Grey_clay_biological_replicate_7	300-400 cm	2017-08-10	7.88	19.285	24.8776	0.123769	<10	<0,049	208	1.03483	0.250567	1.38204	0.06338	3.633	0.01057
p91	SAMN14860722	Red_fracture_biological_replicate_8	300-400 cm	2017-08-10	NA	NA	NA	NA	NA	NA	NA	NA	NA	NA	0.07885	3.054	0
p92	SAMN14860723	Grey_clay_biological_replicate_8	300-400 cm	2017-08-10	7.817	10.373	13.3812	0.0659951	<10	<0,049	265	1.30696	0.25143	1.38488	0.06165	3.219	0.0127
p93	SAMN14860724	Red_fracture_biological_replicate_9	300-400 cm	2017-08-10	NA	NA	NA	NA	NA	NA	NA	NA	NA	NA	0.09044	3.018	0	p93, p95, p97 and p99 pooled for TOC,TC and TS measurements due to limited material
p94	SAMN14860725	Grey_clay_biological_replicate_9	300-400 cm	2017-08-10	7.909	0	0	0	0	0	0	0	0.267417	1.40406	0.06147	3.213	0.01713
p95	SAMN14860726	Red_fracture_biological_replicate_10	300-400 cm	2017-08-10	NA	NA	NA	NA	NA	NA	NA	NA	NA	NA	0.09044	3.018	0
p96	SAMN14860727	Grey_clay_biological_replicate_10	300-400 cm	2017-08-10	7.909	15.264	19.6906	0.0981192	<10	<0,049	529	2.63604	0.244529	1.36597	0.08348	3.213	0.01537
p97	SAMN14860728	Red_fracture_biological_replicate_11	300-400 cm	2017-08-10	NA	NA	NA	NA	NA	NA	NA	NA	NA	NA	0.09044	3.018	0
p98	SAMN14860729	Grey_clay_biological_replicate_11	300-400 cm	2017-08-10	7.809	18.241	23.5309	0.117092	<10	<0,049	197	0.980295	0.231996	1.21526	0.1591	3.262	0.01393
p99	SAMN14860730	Red_fracture_biological_replicate_12	300-400 cm	2017-08-10	NA	NA	NA	NA	NA	NA	NA	NA	NA	NA	0.09044	3.018	0
p100	SAMN14860731	Grey_clay_biological_replicate_12	300-400 cm	2017-08-10	7.828	13.19	17.0151	0.0841332	<10	<0,049	273	1.34988	0.369872	1.4593	0.05826	3.724	0.01018
Precipitation during the sampling period
DateTime	Precipitation	Sampling	Depth	Samples
2017-08-01	3.1	Yes	50-100cm	Biopore and matrix replicates 1-8
2017-08-02	0.1	Yes	0-30, 50-100 cm	Plough layer replicates 1-12, Biopore and matrix replicates 9-12
2017-08-03	17.6
2017-08-04	6.4	Yes	100-200 cm	Grey fractures and matrix, replicates 1-8						Sampling halted due to rain
2017-08-05	0.8
2017-08-06	0
2017-08-07	0	Yes	100-200 cm	Grey fractures and matrix, replicates 9-12
2017-08-08	0
2017-08-09	0
2017-08-10	0	Yes	300- 400 cm	Red fractures and matrix, replicates 1-12
