# Supplementary material for: Microbial life in preferential flow paths in subsurface clayey till revealed by metataxonomy and metagenomics
Source: BMC Microbiol. 2024 Aug 9;24:296. doi: 10.1186/s12866-024-03432-z (PMC11312239; doi:10.1186/s12866-024-03432-z)
Supplement: Supplementary file 4 — Supplementary Material 4 [file 12866_2024_3432_MOESM4_ESM.xlsx]

## Sheet: Ark1
Table S3 General information of metagenomics sequencing
Sample Name	Bioproject	Biosample accession number	Raw base (Gbp)	GC content (%)	Number of read pairs
P49	PRJNA606678	SAMN14860692	4.307	64.88	14262480
P50	PRJNA606678	SAMN14860693	0.09	62.92	298896
P59	PRJNA606678	SAMN14860702	9.571	64.29	31692277
P60	PRJNA606678	SAMN14860703	5.494	64.42	18191203
P63	PRJNA606678	SAMN14860706	5.943	64.71	19678085
P64	PRJNA606678	SAMN14860707	0.59	62.14	1953322
