# Supplementary material for: Microbial life in preferential flow paths in subsurface clayey till revealed by metataxonomy and metagenomics
Source: BMC Microbiol. 2024 Aug 9;24:296. doi: 10.1186/s12866-024-03432-z (PMC11312239; doi:10.1186/s12866-024-03432-z)
Supplement: Supplementary file 5 — Supplementary Material 5 [file 12866_2024_3432_MOESM5_ESM.xlsx]

## Sheet: MAG_INFO
Table S6. General feature, classfification and abundance of metagenome-assembled genomes (MAGs)
MAG ID	MAG ID NCBI	Sample Accession	Kingdom	Phylum	Class	Order	Family	Genus	Species	Size (bp)	GC (mol%)	Contig number	N50 (bp)	Completeness (%)	Redundancy (%)	16S rRNA (top hit on NCBI blastn 16S rRNA database)	Length 16S rRNA (bp)	16S rRNA (NCBI blastn standard database)
MAG_F01	Fractures_MAG_00001	SAMN37191037	Bacteria	Acidobacteriota	Mor1				s__	4583850	65.5	500	11899	98.5915	2.8169
MAG_F02	Fractures_MAG_00002	SAMN37191038	Bacteria	Acidobacteriota	Blastocatellia	Pyrinomonadales	Pyrinomonadaceae	UBA11741	s__	5485497	54.7189	230	40088	97.1831	4.22535	Brevitalea deliciosa (P ident. 92.39%)	1556
MAG_F03	Fractures_MAG_00003	SAMN37191039	Bacteria	Nitrospirota	Nitrospiria	Nitrospirales	NS-4	NS-12	s__	2111896	61.7343	211	15430	98.5915	5.6338	Nitrospira moscovensis (P ident. 90.19%)	1529
MAG_F04	Fractures_MAG_00004	SAMN37191040	Bacteria	Proteobacteria	Gammaproteobacteria	Burkholderiales	Ga0077523		s__	2064842	62.3693	308	8436	94.3662	2.8169
MAG_F05	Fractures_MAG_00005	SAMN37191041	Bacteria	Proteobacteria	Gammaproteobacteria	Burkholderiales	SG8-39		s__	4283607	69.4394	234	26103	94.3662	4.22535
MAG_F06	Fractures_MAG_00006	SAMN37191042	Bacteria	Actinobacteriota	Actinomycetia	Propionibacteriales	Kribbellaceae	Kribbella	s__	4544454	67.9679	1711	3013	92.9577	2.8169
MAG_F07	Fractures_MAG_00007	SAMN37191043	Bacteria	Nitrospirota	UBA9217	UBA9217	UBA9217		s__	3465216	56.3936	284	17121	97.1831	8.4507	Stigmatella erecta (P ident 86%) (Myxococcota)	1547	97.69% P. Ident with uncultured Nitrospira sp. - 98.81% P. ident with uncultured bacterium
MAG_F08	Fractures_MAG_00008	SAMN37191044	Bacteria	Actinobacteriota	Actinomycetia	Mycobacteriales	Micromonosporaceae		s__	5606000	67.678	332	27247	94.3662	5.6338
MAG_F09	Fractures_MAG_00009	SAMN37191045	Bacteria	Gemmatimonadota	Gemmatimonadetes	Gemmatimonadales	GWC2-71-9	JABFSM01	s__	3923125	67.3596	265	24279	88.7324	0
MAG_F10	Fractures_MAG_00010	SAMN37191046	Archaea	Thermoproteota	Nitrososphaeria	Nitrososphaerales	Nitrososphaeraceae	TA-21	s__	1928397	35.9319	281	13480	89.4737	1.31579
MAG_F11	Fractures_MAG_00011	SAMN37191047	Bacteria	Proteobacteria	Alphaproteobacteria	Rhizobiales	Methyloligellaceae	Methyloceanibacter	s__	3550495	61.8174	650	6283	92.9577	7.04225
MAG_F12	Fractures_MAG_00012	SAMN37191048	Bacteria	Actinobacteriota	Acidimicrobiia	Acidimicrobiales	JACDCH01		s__	5383536	72.9036	576	11314	87.3239	2.8169
MAG_F13	Fractures_MAG_00013	SAMN37191049	Bacteria	Verrucomicrobiota	Verrucomicrobiae	Chthoniobacterales	Terrimicrobiaceae		s__	3892264	57.4804	310	18316	88.7324	4.22535
MAG_F14	Fractures_MAG_00014	SAMN37191050	Bacteria	Actinobacteriota	Thermoleophilia	Ga0077560	Ga0077560	Ga0077541	s__	2561163	73.5355	366	7844	85.9155	2.8169
MAG_F15	Fractures_MAG_00015	SAMN37191051	Bacteria	Actinobacteriota	Thermoleophilia	Gaiellales	Gaiellaceae	JACCRW01	s__	4002927	68.6298	479	11058	84.507	1.40845
MAG_F16	Fractures_MAG_00016	SAMN37191052	Bacteria	Chloroflexota	Anaerolineae	Anaerolineales	EnvOPS12	UBA12294	s__	5027888	50.3888	480	16144	87.3239	7.04225
MAG_F17	Fractures_MAG_00017	SAMN37191053	Bacteria	Acidobacteriota	Acidobacteriae	UBA7541	2-02-FULL-67-57		s__	2098447	65.0888	387	6746	83.0986	5.6338	Granulicella sibirica (P. ident. 83.17%)	1534
MAG_F18	Fractures_MAG_00018	SAMN37191054	Bacteria	Verrucomicrobiota	Verrucomicrobiae	Chthoniobacterales	Terrimicrobiaceae		s__	3840382	57.171	392	14603	77.4648	5.6338
MAG_F19	Fractures_MAG_00019	SAMN37191055	Bacteria	Chloroflexota	Ellin6529	QHBO01	QHBO01	CF-167	s__	1938381	69.8816	335	6334	80.2817	9.85915
MAG_F21	Fractures_MAG_00021	SAMN37191056	Bacteria	Myxococcota	Myxococcia	Myxococcales	Anaeromyxobacteraceae	Anaeromyxobacter	s__	2537118	73.2842	658	4397	69.0141	1.40845
MAG_F22	Fractures_MAG_00022	SAMN37191057	Bacteria	Proteobacteria	Gammaproteobacteria	Burkholderiales	SG8-39	SCGC-AG-212-J23	s__	1781898	66.7023	414	4770	70.4225	5.6338
MAG_F23	Fractures_MAG_00023	SAMN37191058	Bacteria	Acidobacteriota	Vicinamibacteria	Vicinamibacterales	2-12-FULL-66-21	JACCXG01	s__	5180456	68.3045	1339	4402	71.831	8.4507
MAG_F26	Fractures_MAG_00026	SAMN37191059	Bacteria	Methylomirabilota	Methylomirabilia	Rokubacteriales	GWA2-73-35	AR5	s__	1973983	71.4188	418	5023	63.3803	4.22535
MAG_F30	Fractures_MAG_00030	SAMN37191060	Bacteria	Chloroflexota	Chloroflexia	Chloroflexales	Roseiflexaceae	Kouleothrix	s__	4726856	61.7718	802	6429	57.7465	2.8169
MAG_F32	Fractures_MAG_00032	SAMN37191061	Bacteria	Actinobacteriota	Acidimicrobiia	Acidimicrobiales	JACDCH01		s__	2925302	72.5873	55	81144	53.5211	0
MAG_F38	Fractures_MAG_00038	SAMN37191062	Bacteria	Chloroflexota	Anaerolineae	4572-78	J111	DSQQ01	s__	4118446	53.2906	2222	1917	54.9296	7.04225
MAG_F46	Fractures_MAG_00046	SAMN37191063	Bacteria	Proteobacteria	Gammaproteobacteria	Steroidobacterales	Steroidobacteraceae		s__	3447327	66.1506	847	4448	49.2958	5.6338
MAG_M02	Matrix_MAG_00002	SAMN37191064	Bacteria	Actinobacteriota	UBA4738	UBA4738	HRBIN12	AC-69	s__	2168583	69.262	509	4804	74.6479	0
MAG_M06	Matrix_MAG_00006	SAMN37191065	Bacteria	Nitrospirota	Nitrospiria	Nitrospirales	Nitrospiraceae	Palsa-1315	s__	1372217	58.2092	405	3789	61.9718	4.22535	Nitrospira multiformis (P. ident. 90.83%)	989
MAG_M07	Matrix_MAG_00007	SAMN37191066	Bacteria	Gemmatimonadota	Gemmatimonadetes	Gemmatimonadales	GWC2-71-9	JACDDX01	s__	2585671	71.3527	230	14762	52.1127	0
MAG_M10	Matrix_MAG_00010	SAMN37191067	Bacteria	Actinobacteriota	UBA4738	UBA4738	HRBIN12	DSRY01	s__	1803680	70.0093	299	7017	54.9296	2.8169

## Sheet: Reads per MAG
MAG_ID	P49	P50	P59	P60	P63	P64
MAG_F01	23286.8	389.7	285199	59792.2	9513.18	2695.98
MAG_F02	2846.02	20.1133	717925	59072.8	6858.57	448.987
MAG_F03	69939.3	2076.89	101509	113283	80084.7	13141.9
MAG_F04	30058.9	614.04	87114.6	22822	28575	5439.96
MAG_F05	198095	986.34	376531	301206	312074	33135
MAG_F06	189952	300.507	76273.7	100359	369775	6769.2
MAG_F07	58407.1	87.2933	213832	5859.82	32828.2	657.933
MAG_F08	77930.2	352.973	79049.9	82021.4	470160	7541.3
MAG_F09	73017.9	803.12	415392	67003.3	84169.2	7323.83
MAG_F10	40945.6	838.42	79828.1	121171	100394	14207.5
MAG_F11	54146	459.96	132703	47399	117270	9249.08
MAG_F12	128316	36.24	17528.1	42331.7	446011	3613.66
MAG_F13	113927	78.3133	223176	125219	642778	15585.2
MAG_F14	35182.6	65.4333	138877	48101.1	62192.3	2040.89
MAG_F15	234674	361.873	103664	64066.1	32053.9	1357.47
MAG_F16	231606	310.607	278080	38583.3	97343.6	34844.9
MAG_F17	25619.6	491.513	106476	44917.6	44906.1	5006.45
MAG_F18	22790.5	19.08	281985	55341.4	97964.8	3256.83
MAG_F19	21489.8	189.013	107596	47679.2	23838.8	1363.66
MAG_F21	24015.2	26	27606.7	13406.1	109559	5202.97
MAG_F22	17878.3	1612.75	63105.4	149845	41021.8	6830.85
MAG_F23	10677	55.3	100241	109118	184139	2737.83
MAG_F26	29284.8	476.74	153305	60624.5	38686.8	3048.53
MAG_F30	75113.3	440.7	190279	57023.9	124672	6908.67
MAG_F32	363892	47.1667	3620.56	5738.71	52788.8	484.72
MAG_F38	50905.6	232.847	120980	107174	56341.6	7927.68
MAG_F46	66771.7	296.907	75988.5	34237.6	81505.1	7199.68
MAG_M02	49287.7	10164.7	117002	199649	92032.5	22310.1
MAG_M06	103468	1645.7	151908	131897	85444.4	13826.5
MAG_M07	19855.7	546.64	247211	259571	39141.5	1222.79
MAG_M10	122534	464.333	251782	246121	219890	7975.69
